# Supplementary material for: Sae2 controls Mre11 endo- and exonuclease activities by different mechanisms
Source: Nat Commun. 2024 Aug 22;15:7221. doi: 10.1038/s41467-024-51493-5 (PMC11341764; doi:10.1038/s41467-024-51493-5)
Supplement: Supplementary file 4 — Source Data [file 41467_2024_51493_MOESM4_ESM.xlsx]

## Sheet: Fig. 1C-1H
	Fig. 1C
	Fig. 1D										Fig. 1D
	Fig 1G										Fig. 1G
	Fig. 1H												Fig 1H
		Fig. 1H											Fig. 1H

## Sheet: Fig. 2A
time (h)	Wild type	Wild type	Wild type	Wild type	Wild type	Wild type	rad50S	rad50S	rad50S	rad50S	rad50S	rad50S	rad50-c47	rad50-c47	rad50-c47	rad50-c47	rad50-c47	rad50-c47	rad50-c126	rad50-c126	rad50-c126	rad50-c126	rad50-c126	rad50-c126
	Tamai-1	Tamai2	Tamai3	Mikis 170513	Mikis 170609		Tamai-1	Tamai2	Tamai3	Mikis 170513	Mikis 170609		Tamai-1	Tamai2	Tamai3	Mikis 170513	Mikis 170609		Tamai-1	Tamai2	Tamai3	Mikis 170513	Mikis 170609
0	0	0	0	0	0		0	0			0		0	0	0	0	0		0	0	0
2	0	0	0	0	0		0	0			0		0	0	0	0	0		0	0	0
3	0	0	0	0	0		0	0			0		0	0	0	0	0		0	0	0
4	5	9	8	2	0		2	3			0		9	0	0	0	0		0	0	0
5	44	44	28	5	1		14	5			0		12	3	0	2	1		6	4	5
6	80	53	58	55	64		28	20			0		19	7	5	7	0		16	11	12
8	94	86	84	80	88		54	59			7		37	19	8	6	3		63	50	43
10	95	91	95	89	96		71	69			35		52	42	35	20	13		76	68	63
24	97	95	99		96		71	87			60		76	86			71		99	86	75

## Sheet: Fig. 2B
													IR 700 nm
													IR 800 nm

## Sheet: Fig. 2D
Wild type	rad50-C47	sae2	rad50-C47 sae2	rad50S	rad50-C126
0.906453	0.542537	8.07816	6.84069	6.89385	9.37113
1.38346	0.405183	6.91393	5.4515	8.64547	8.40602
0.814584	0.947371	6.11176	7.32212	8.08569	12.4303
1.07566	0.54012		7.78725	6.40386	7.99859
0.79023	0.678793		7.6425	7.90925	6.90983
0.883373	0.591488		8.85175	6.63033
0.761303				8.08723
0.881373				9.99172
0.97365				9.32795
1.06099
1.46893

## Sheet: Fig. 3C
		No Sae2				pSae2
		#1	#2	#3		#1	#2	#3
	Rad50-WT	20.1483	12.1988	22.0018		59.2956	57.1667	60.9917
	Rad50-KI	24.5149	16.718	28.7289		30.4198	22.2463	35.9616
	Rad50-47	18.1073	16.9834	30.492		54.7557	51.0027	57.7919
	Rad50-126	26.9972	21.5776	31.4904		44.7489	39.6071	45.338

## Sheet: Fig. 3F
			Rad50-WT				Rad50-47
		pSae2 [nM]	#1	#2	#3		#1	#2	#3
		0	10.3202	23.1693	24.6832		14.1977	22.4867	15.8274
		12.5	27.8825	26.8023	25.6918		12.5307	26.1729	14.6895
		25	37.7876	28.581	31.0861		17.9411	25.0846	14.4684
		50	40.7856	28.3388	29.0274		17.9196	25.7709	20.5237
		100	43.5573	31.3654	32.2983		18.0978	24.443	23.5219
		200	44.5138	31.0759	34.9326		24.8461	27.3825	23.0769
		400	48.6482	32.7405	33.8496		23.717	30.4025	24.2273
		800	49.2076	33.8519	35.4479		25.2254	29.7363	21.337

## Sheet: Fig. 3G
	Top, left					Top, right
	Bottom, left					Bottom, right
	Final figure

## Sheet: Fig. 3J
		MX	MX + Rif2	MX + R50(WT)	MX + R50(WT) + Rif2	MX + R50(47)	MX + R50(47) + Rif2	MX + R50(126)	MX + R50(126) + Rif2	MX + R50(KA)	MX + R50(KA) + Rif2
	#1	1.47281	2.34592	5.2064	31.958	3.71667	31.2396	2.6859	23.8367	2.4122	3.09018
	#2	1.72324	2.75632	5.88144	33.9152		34.4834	2.63375	27.291	2.90688	4.12706
	#3	1.43901	2.74315	4.19544	29.2611	3.59106	27.6474	2.58313	19.081	2.69825	3.95801
	#4	1.83958	2.92626	4.72812	30.2424	4.17476	30.4855	2.66431	22.251	3.00375	4.02073

## Sheet: Fig, 4D
Quantification of DSB resection
WT	WT	WT	50S	50S	50S	47	47	47
23.16	17.12	16.32	-0.92	1.86	0.12	14.34	12.92	11.72
SB-I_left-right_#1
Lane 1							Lane 2							Lane 3
Band No	Volume	Vol+BkGnd	Calib Vol(ug)	Band %	MW	Rf	Band No	Volume	Vol+BkGnd	Calib Vol(ug)	Band %	MW	Rf	Band No	Volume	Vol+BkGnd	Calib Vol(ug)	Band %	MW	Rf
1	142956	142956	-	38.42	-	0.35	1	318365	318365	-	50.46	-	0.267	1	229204	229204	-	42.83	-	0.284
SB-I_left-right_#2
Lane 1							Lane 2							Lane 3
Band No	Volume	Vol+BkGnd	Calib Vol(ug)	Band %	MW	Rf	Band No	Volume	Vol+BkGnd	Calib Vol(ug)	Band %	MW	Rf	Band No	Volume	Vol+BkGnd	Calib Vol(ug)	Band %	MW	Rf
1	104239	104239	-	41.44	-	0.274	1	91657.5	91657.5	-	49.07	-	0.244	1	81290.3	81290.3	-	43.54	-	0.278
2	147312	147312	-	58.56	-	0.52	2	95142.3	95142.3	-	50.93	-	0.459	2	105421	105421	-	56.46	-	0.466
SB-I_left-right_#3
Lane 1							Lane 2							Lane 3
Band No	Volume	Vol+BkGnd	Calib Vol(ug)	Band %	MW	Rf	Band No	Volume	Vol+BkGnd	Calib Vol(ug)	Band %	MW	Rf	Band No	Volume	Vol+BkGnd	Calib Vol(ug)	Band %	MW	Rf
1	294617	294617	-	41.84	-	0.203	1	567426	567426	-	49.94	-	0.267	1	79487.9	79487.9	-	44.14	-	0.307
2	409482	409482	-	58.16	-	0.431	2	568796	568796	-	50.06	-	0.461	2	100589	100589	-	55.86	-	0.392

## Sheet: Fig. 4C
time in meiosis (hrs)	WT	WT	WT	WT	WT	WT	rad50S	rad50S	rad50S	rad50S	rad50S	rad50S	rad50-47	rad50-47	rad50-47	rad50-47	rad50-47	rad50-47
0	0	0	0	0	0	0	0	0	0	0	0	0	0	0	0	0	0	0
2	0	0	0	0	0	0	0	0	0	0	0	0	0	0	0	0	0	0
2.5	3.37	5.63	0				4.63	3.99	7.65				1.91	0.95	3.18
3	14.05	8.21	7.12	8.31	17.03	17.03	8.05	5.89	12.49	0	16.27	9.72	4.54	3.85	7.2	13.87	14.41	16.07
4	14.25	8.1	11.86	16.57	9.46	9.46	14.54	8.61	22.09	0	17.3	12.95	8.94	12.15	12.61	15.48	16.92	21.74
5	4.24	3.05	8.32	0.82	4.29	4.29	18.39	15.01	23.82	13.94	18.6	14.48	12.22	14.12	14.64	16.15	19.16	23.41
6	0	0	4.49	0	0.88	0.88	20.23	14.76	25.69	12.7	23.77	15.85	12.1	14.51	14.07	12.92	16.82	21.51
8	0	0	0	0	0.72	0.72	20.52	13.82	27.89	15.43	23.21	12.97	10.57	13.41	12.76	10.72	15.45	16.18
10	0	0	0	0	0	0	15.09	14.64	28.99	19.05	18.35	12.48	6.24	8.69	8.26	9.56	10.49	12.27

[truncated: 11 more sheets: Fig. 5A, Fig. 5B, Fig. 5C, Fig. 5D, Fig. 5E, Fig. 6D, Fig. 6A, Fig. 7, Fig. S2, Fig.S3A, Fig. S8]
